# Supplementary material for: Root Border Cells and Mucilage Secretions of Soybean, Glycine Max (Merr) L.: Characterization and Role in Interactions with the Oomycete Phytophthora Parasitica
Source: Cells. 2020 Sep 30;9(10):2215. doi: 10.3390/cells9102215 (PMC7650559; doi:10.3390/cells9102215)
Supplement: Supplementary file 1 [file cells-09-02215-s001.zip]

Archive with 8 entries (8 files):
- Supplementary files cells-937886 revised/Figure S1.tif
- Supplementary files cells-937886 revised/Figure S2.tif
- Supplementary files cells-937886 revised/Figure S3.tif
- Supplementary files cells-937886 revised/Figure S4.tif
- Supplementary files cells-937886 revised/Figure S5.tif
- Supplementary files cells-937886 revised/Figure S6.tif
- Supplementary files cells-937886 revised/Table S1.tif
- Supplementary files cells-937886 revised/Table S2.tif
